# Supplementary material for: Expansion of forest cover and coeval shifts in Later Stone Age land-use at Taforalt and Rhafas Caves, Morocco, as inferred from carbon isotopes in ungulate tooth enamel
Source: PLoS One. 2025 Jun 12;20(6):e0325691. doi: 10.1371/journal.pone.0325691 (PMC12161528; doi:10.1371/journal.pone.0325691)
Supplement: S1 Table — (XLSX) [file pone.0325691.s001.xlsx]

## Sheet: S1 Table
Table S1. Contextual information, raw δ13Cenamel and δ18Oenamel data, and transformed δ13Cdiet data for all sampled specimens, separated by taxon.
Taxon (common name)	Taxon (scientific name)	Site	Sector	Layer	Assigned temporal interval	ID	Tooth	Sample type	δ13Cenamel (‰, VPDB)	Error		Σenamel-diet*	δ13Cdiet (‰, VPDB)	δ13Cdiet propagated error (1σ)	δ18Oenamel (‰, VPDB)	Error
										std dev (1σ)	std error (1 SE)					std dev (1σ)	std error (1 SE)
Alcelaphine	Alcelaphini	Rhafas	Terrace	S2	GI-1	E22-40	M/	BULK	-9.96859	0.0225464		14.5 ±1‰	-24.1189	0.986244	-0.970209	0.0262172
Alcelaphine	Alcelaphini	Rhafas	Terrace	S2	GI-1	F20-181	M3/	BULK	-10.1885	0.0184981		14.5 ±1‰	-24.3356	0.986168	-2.21821	0.0551982
Alcelaphine	Alcelaphini	Rhafas	Terrace	S2	GI-1	F20-323	M/	BULK	-10.4304	0.0217843		14.5 ±1‰	-24.5741	0.986239	-0.798999	0.0278702
Alcelaphine	Alcelaphini	Rhafas	Terrace	S2	GI-1	F21-339	M3/	BULK	-9.87267	0.0221253		14.5 ±1‰	-24.0243	0.986233	-2.87313	0.0144838
Alcelaphine	Alcelaphini	Rhafas	Terrace	S2	GI-1	F22-446	P4/	BULK	-10.3463	0.0160402		14.5 ±1‰	-24.4912	0.98613	-0.873353	0.0592663
Alcelaphine	Alcelaphini	Rhafas	Terrace	S2	GI-1	F23-48	M3/	BULK	-10.741	0.0424239		14.5 ±1‰	-24.8803	0.986899	-0.90511	0.0266942
Alcelaphine	Alcelaphini	Rhafas	Terrace	S2	GI-1	G20-129	M/3	MEAN	-11.4037		0.0678738	14.5 ±1‰	-25.5335	0.988296	-0.798059		0.0850363
Alcelaphine	Alcelaphini	Rhafas	Terrace	S2	GI-1	G20-140	P/	BULK	-11.5072	0.0145296		14.5 ±1‰	-25.6355	0.986135	-2.29008	0.0566572
Alcelaphine	Alcelaphini	Rhafas	Terrace	S2	GI-1	G23-209	M/	BULK	-11.5343	0.0368087		14.5 ±1‰	-25.6622	0.986699	-0.208679	0.0887009
Hartebeest	Alcelaphus buselaphus	Taforalt	13	orange	Heinrich Stadial 1	17864	M3/	MEAN	-8.8184		0.0285012	14.5 ±1‰	-22.9851	0.986368	-0.397919		0.0623178
Alcelaphine	Alcelaphini	Taforalt	2	R19	MIS 4 or MIS 5a-b	9575	P4/	MEAN	-10.8772		0.0109666	14.5 ±1‰	-25.0145	0.986075	-2.29776		0.0654986
Alcelaphine	Alcelaphini	Taforalt	2	R20	MIS 4 or MIS 5a-b	9887	/M1	MEAN	-10.1913		0.0530444	14.5 ±1‰	-24.3384	0.987385	-1.48645		0.0959206
Alcelaphine	Alcelaphini	Rhafas	Lower cave	40	MIS 5e, MIS 6, or older	E7-611	M/	BULK	-10.3772	0.0146229		14.5 ±1‰	-24.5217	0.986109	-1.46842	0.0390325
Alcelaphine	Alcelaphini	Rhafas	Lower cave	55	MIS 5e, MIS 6, or older	D6-27	/M	BULK	-10.7462	0.00981282		14.5 ±1‰	-24.8853	0.98606	-3.4378	0.0473351
Alcelaphine	Alcelaphini	Rhafas	Lower cave	55	MIS 5e, MIS 6, or older	D7-430	M/3	BULK	-10.4229	0.0290472		14.5 ±1‰	-24.5667	0.98642	-2.61809	0.0205922
Alcelaphine	Alcelaphini	Rhafas	Lower cave	55	MIS 5e, MIS 6, or older	E7-946	M/3	BULK	-9.95469	0.0387638		14.5 ±1‰	-24.1052	0.986734	-2.70274	0.0702675
Alcelaphine	Alcelaphini	Rhafas	Lower cave	55	MIS 5e, MIS 6, or older	E7-999	M/1	BULK	-11.2558	0.0279663		14.5 ±1‰	-25.3876	0.98641	-5.46214	0.0143598
Barbary sheep	Ammotragus lervia	Taforalt	8	L3	early Younger Dryas	7474	P2/	BULK	-9.5618	0.0121915		14.5 ±1‰	-23.7179	0.986058	-0.225969	0.0436753
Barbary sheep	Ammotragus lervia	Rhafas	Terrace	S2	GI-1	F21-373	M/	BULK	-10.5124	0.0243827		14.5 ±1‰	-24.6549	0.9863	0.891819	0.0323579
Barbary sheep	Ammotragus lervia	Rhafas	Terrace	S2	GI-1	D4-153	M/	BULK	-11.9591	0.0114282		14.5 ±1‰	-26.081	0.986107	-4.56303	0.0618084
Barbary sheep	Ammotragus lervia	Taforalt	8	L6	GI-1	8096	/I1	BULK	-10.5482	0.0457202		14.5 ±1‰	-24.6901	0.987037	-1.75425	0.0205959
Barbary sheep	Ammotragus lervia	Taforalt	8	L14	GI-1	9067	/P4	BULK	-11.5415	0.0267784		14.5 ±1‰	-25.6693	0.986385	-1.14083	0.0079833
Barbary sheep	Ammotragus lervia	Taforalt	8	L14	GI-1	9083	/P4	BULK	-10.6669	0.0229563		14.5 ±1‰	-24.8072	0.98627	0.185884	0.0174922
Barbary sheep	Ammotragus lervia	Taforalt	8	L15/MMC48	GI-1	8710	M/1 or M/2	BULK	-10.9326	0.03596		14.5 ±1‰	-25.0691	0.986	1.63606	0.0239053
Barbary sheep	Ammotragus lervia	Taforalt	8	L17	GI-1	9366	/M1	BULK	-11.142	0.0205343		14.5 ±1‰	-25.2755	0.98623	3.31722	0.0822971
Barbary sheep	Ammotragus lervia	Taforalt	8	L20	GI-1	9551	/M1	BULK	-11.6614	0.014657		14.5 ±1‰	-25.7874	0.986141	-0.22181	0.0439777
Barbary sheep	Ammotragus lervia	Taforalt	8	L22	GI-1	9714	P3/	BULK	-12.128	0.025302		14.5 ±1‰	-26.2474	0.986362	0.643371	0.020062
Barbary sheep	Ammotragus lervia	Taforalt	8	L24	GI-1	10035	/M1	BULK	-12.7726	0.0109656		14.5 ±1‰	-26.8828	0.986123	0.193937	0.0123081
Barbary sheep	Ammotragus lervia	Taforalt	8	L28/G98	GI-1	408	/I1 or /I2	BULK	-11.6357	0.0168283		14.5 ±1‰	-25.7622	0.986174	3.41317	0.00978888
Barbary sheep	Ammotragus lervia	Taforalt	8	L28/G98 (G98 spit 4)	GI-1	412	P3/	BULK	-10.3225	0.007742		14.5 ±1‰	-24.4677	0.986032	-0.00395161	0.0467431
Barbary sheep	Ammotragus lervia	Taforalt	8	L29/G100	GI-1	374	/M1	MEAN	-10.9347		0.0515481	14.5 ±1‰	-25.0712	0.987325	0.839547		0.13363
Barbary sheep	Ammotragus lervia	Taforalt	8	L29/G100	GI-1	708	M1/	MEAN	-11.4675		0.0425205	14.5 ±1‰	-25.5964	0.98692	0.842481		0.14223
Barbary sheep	Ammotragus lervia	Taforalt	13	dark brown	-	17592	P/4	BULK	-8.64567	0.0164835		14.5 ±1‰	-22.8149	0.986098	1.16395	0.139286
Barbary sheep	Ammotragus lervia	Taforalt	8	Y1	Heinrich Stadial 1	1369	/I	BULK	-8.97666	0.0121953		14.5 ±1‰	-23.1411	0.986044	0.498037	0.022072
Barbary sheep	Ammotragus lervia	Taforalt	13	orange	Heinrich Stadial 1	18226	M/3	MEAN	-9.25557		0.0304161	14.5 ±1‰	-23.416	0.986433	1.17886		0.107392
Barbary sheep	Ammotragus lervia	Taforalt	13F	orange	Heinrich Stadial 1	18143	M/3	MEAN	-9.28631		0.0129266	14.5 ±1‰	-23.4463	0.98606	0.822049		0.0434062
Barbary sheep	Ammotragus lervia	Taforalt	13F	orange	Heinrich Stadial 1	18178	P4/	MEAN	-9.64939		0.0237485	14.5 ±1‰	-23.8042	0.986264	-1.1109		0.0702785
Barbary sheep	Ammotragus lervia	Taforalt	8	Y2 (50-52 cm)	Heinrich Stadial 1 to late LGM	6145	/P3	BULK	-10.6382	0.0372709		14.5 ±1‰	-24.7789	0.986694	-1.34102	0.0412159
Barbary sheep	Ammotragus lervia	Taforalt	8	Y2, spit 2	Heinrich Stadial 1 to late LGM	1359	M2	BULK	-9.25937	0.0403589		14.5 ±1‰	-23.4198	0.98678	0.498037	0.022072
Barbary sheep	Ammotragus lervia	Taforalt	8	Y2, spit 3	Heinrich Stadial 1 to late LGM	1246	/P2	BULK	-9.66804	0.0195166		14.5 ±1‰	-23.8226	0.986175	-1.47968	0.0558264
Barbary sheep	Ammotragus lervia	Taforalt	8	Y2, spit 5	Heinrich Stadial 1 to late LGM	1583	/P2	BULK	-9.60326	0.0417004		14.5 ±1‰	-23.7588	0.986842	-0.57092	0.0791628
Barbary sheep	Ammotragus lervia	Taforalt	8	Y4, spit 1	LGM	1904	/I1 or /I2	BULK	-9.87877	0.00507448		14.5 ±1‰	-24.0303	0.986004	-0.0279797	0.0268852
Barbary sheep	Ammotragus lervia	Taforalt	8	Y4, spit 3	LGM	2169	/P2	BULK	-9.33605	0.0169414		14.5 ±1‰	-23.4954	0.986121	5.52042	0.141802
Barbary sheep	Ammotragus lervia	Taforalt	8	Y4, spit 4	LGM	1929	/P4	BULK	-10.3823	0.0294067		14.5 ±1‰	-24.5266	0.98643	0.674365	0.0704243
Barbary sheep	Ammotragus lervia	Taforalt	2	R7	LGM or MIS 3	3218	/M2	BULK	-10.1888	0.0367063		14.5 ±1‰	-24.3359	0.986663	1.18435	0.0435725
Barbary sheep	Ammotragus lervia	Taforalt	2	R7	LGM or MIS 3	3222	M2/	MEAN	-9.81926		0.0379807	14.5 ±1‰	-23.9717	0.986701	1.98013		0.0401147
Barbary sheep	Ammotragus lervia	Taforalt	2	R10 (top)	LGM or MIS 3	3467a	/I1	BULK	-11.5504	0.0135042		14.5 ±1‰	-25.6781	0.986122	2.6986	0.019542
Barbary sheep	Ammotragus lervia	Taforalt	8	Y8	MIS 3	4519	/P2	BULK	-9.40348	0.0259868		14.5 ±1‰	-23.5618	0.986314	-1.45203	0.065239
Barbary sheep	Ammotragus lervia	Taforalt	8	Y13	MIS 3	7133	/M2	MEAN	-10.5649		0.0387384	14.5 ±1‰	-24.7067	0.986747	1.39782		0.214071
Barbary sheep	Ammotragus lervia	Taforalt	2	R16	MIS 4	3880	P/4	BULK	-9.6386	0.0151164		14.5 ±1‰	-23.7936	0.986099	0.725638	0.00783932
Barbary sheep	Ammotragus lervia	Taforalt	2	R16	MIS 4	6149	/P4	BULK	-10.3688	0.039387		14.5 ±1‰	-24.5134	0.986767	0.863677	0.0914941
Barbary sheep	Ammotragus lervia	Taforalt	2	R16	MIS 4	7417	M	BULK	-6.72559	0.0323115		14.5 ±1‰	-20.9222	0.986437	-1.01602	0.0437749
Barbary sheep	Ammotragus lervia	Taforalt	2	R16	MIS 4	10996	/M1	MEAN	-11.0463		0.0209304	14.5 ±1‰	-25.1811	0.986236	1.2777		0.0298324
Barbary sheep	Ammotragus lervia	Taforalt	2	R17	MIS 4	5921	/P4	BULK	-9.2977	0.0357438		14.5 ±1‰	-23.4576	0.986608	1.27724	0.0500011
Barbary sheep	Ammotragus lervia	Taforalt	2	R17	MIS 4	6307	/P2	BULK	-9.62932	0.00691562		14.5 ±1‰	-23.7844	0.98601	-1.47372	0.0438831
Barbary sheep	Ammotragus lervia	Taforalt	2	R23	MIS 5a-b	7149	/P4	MEAN	-11.4558		0.0178637	14.5 ±1‰	-25.5848	0.986187	-1.06313		0.1813
Barbary sheep	Ammotragus lervia	Taforalt	2	R23	MIS 5a-b	7863	/M1 or /M2	BULK	-10.2839	0.0276234		14.5 ±1‰	-24.4297	0.986377	-0.11257	0.0254257
Barbary sheep	Ammotragus lervia	Taforalt	2	R23k	MIS 5a-b	11260	P	BULK	-10.313	0.00797873		14.5 ±1‰	-24.4583	0.986033	-0.921904	0.0384433
Equine	Equus sp.	Rhafas	Terrace	S2	GI-1	E23-177	M/	BULK	-11.2711	0.00879284		13.5 ±1‰	-24.4411	0.987012	-2.60511	0.0126153
Equine	Equus sp.	Rhafas	Terrace	S2	GI-1	F20-318	M/3	BULK	-11.7194	0.0306566		13.5 ±1‰	-24.8835	0.987448	-1.36385	0.0205378
Equine	Equus sp.	Rhafas	Terrace	S2	GI-1	G20-116	M/	BULK	-11.4392	0.0192483		13.5 ±1‰	-24.607	0.987161	-2.7716	0.0504636
Equine	Equus sp.	Rhafas	Terrace	S2	GI-1	G22-125	M/3	BULK	-11.0296	0.00547765		13.5 ±1‰	-24.2029	0.986983	-3.04745	0.0336159
Equine	Equus sp.	Rhafas	Terrace	S2	GI-1	G23-110	M/	BULK	-11.5499	0.0407341		13.5 ±1‰	-24.7162	0.987799	-2.75004	0.056796
Equine	Equus sp.	Rhafas	Terrace	S2	GI-1	G23-87	/M	BULK	-10.1682	0.00603119		13.5 ±1‰	-23.353	0.986966	-2.23218	0.0312071
Equine	Equus sp.	Taforalt	8	L15	GI-1	10028	I3/	BULK	-10.3157	0.0341165		13.5 ±1‰	-23.4985	0.986	-1.57509	0.0718094
Wild ass	Equus africanus/asinus	Taforalt	10	grey	GI-1	14343	P3/ or P4/	MEAN	-10.2807		0.0128349	13.5 ±1‰	-23.4639	0.987032	-2.7		0.04
Equine	Equus sp.	Taforalt	10	dark brown	-	14494	I1	MEAN	-9.11587		0.0212254	13.5 ±1‰	-22.3146	0.987147	-3.75131		0.0435813
Equine	Equus sp.	Taforalt	10	dark brown	-	14891	I	MEAN	-10.0373		0.0325426	13.5 ±1‰	-23.2238	0.987468	-2.77987		0.0345113
Wild ass	Equus africanus/asinus	Taforalt	13	orange	Heinrich Stadial 1	16964	M3/	MEAN	-9.35329		0.0151091	13.5 ±1‰	-22.5489	0.987043	-3.06055		0.0320597
Zebra	Equus cf. mauritanicus	Taforalt	13F	orange	Heinrich Stadial 1	18424	P3/ or P4/	MEAN	-9.52651		0.0171785	13.5 ±1‰	-22.7198	0.987079	-2.09077		0.0300843
Equine	Equus sp.	Rhafas	Terrace	S3	LGM	E20-159	P/2	BULK	-11.9851	0.00987733		13.5 ±1‰	-25.1457	0.987039	-2.50412	0.0427132
Equine	Equus sp.	Rhafas	Terrace	S3	LGM	F23-418	/M	MEAN	-10.9828		0.0341103	13.5 ±1‰	-24.1567	0.987541	-0.877299		0.0327114
Equine	Equus sp.	Rhafas	Terrace	S3	LGM	F23-440	/M	BULK	-10.6182	0.0126399		13.5 ±1‰	-23.797	0.987037	-2.18899	0.0559262
Equine	Equus sp.	Rhafas	Terrace	S5	early MIS 3 or late MIS 4	G21-408	/M	BULK	-10.8318	0.0151092		13.5 ±1‰	-24.0077	0.987076	-1.48738	0.0684644
Equine	Equus sp.	Taforalt	2	R17	MIS 4	6193	/P or /M	BULK	-10.9433	0.0395613		13.5 ±1‰	-24.1177	0.987738	-3.50965	0.0857242
Zebra	Equus cf. mauritanicus	Taforalt	2	R21	MIS 5a-b	6987	P2/	MEAN	-9.84594		0.0109341	13.5 ±1‰	-23.035	0.987	-3.22053		0.0151541
Zebra	Equus cf. mauritanicus	Taforalt	2	R23f	MIS 5a-b	7097	M1/ or M2/	MEAN	-8.00925		0.0180663	13.5 ±1‰	-21.2227	0.987063	-3.07731		0.0204753
Equine	Equus sp.	Taforalt	2	R23i	MIS 5a-b	10954		BULK	-10.1265	0.05173		13.5 ±1‰	-23.3118	0.988266	-2.81369	0.055853
Equine	Equus sp.	Rhafas	Terrace	S7	MIS 5d-5e	E22-201	M/	BULK	-11.4686	0.0370253		13.5 ±1‰	-24.636	0.987654	-2.96763	0.0236343
Equine	Equus sp.	Rhafas	Terrace	S7	MIS 5d-5e	E22-202	M	BULK	-11.0736	0.0104775		13.5 ±1‰	-24.2463	0.987023	-4.05098	0.0170415
Equine	Equus sp.	Rhafas	Terrace	S7	MIS 5d-5e	E22-257	M/	BULK	-11.2568	0.014083		13.5 ±1‰	-24.4271	0.987071	-2.15958	0.0207659
Equine	Equus sp.	Rhafas	Terrace	S7	MIS 5d-5e	E22-278	M/	BULK	-11.7478	0.0226239		13.5 ±1‰	-24.9114	0.987238	-2.21071	0.0129324
Equine	Equus sp.	Rhafas	Terrace	S7	MIS 5d-5e	F22-697	M/	BULK	-10.3536	0.0387663		13.5 ±1‰	-23.5359	0.987693	-2.53535	0.0216746
Equine	Equus sp.	Rhafas	Terrace	S7	MIS 5d-5e	G21-587	M	BULK	-11.7087	0.00707708		13.5 ±1‰	-24.8729	0.987009	-1.41891	0.0318063
Equine	Equus sp.	Rhafas	Cave mouth	4c	MIS 5e or MIS 6	E4-477	/M	BULK	-10.1681	0.0154498		13.5 ±1‰	-23.3529	0.987066	-2.93837	0.085093
Equine	Equus sp.	Rhafas	Cave mouth	4c	MIS 5e or MIS 6	F12-305	M/3	BULK	-6.26439	0.0108134		13.5 ±1‰	-19.5011	0.986925	-5.42925	0.00848865
Equine	Equus sp.	Rhafas	Cave mouth	4c	MIS 5e or MIS 6	F12-309	/M	MEAN	-10.8103		0.015965	13.5 ±1‰	-23.9865	0.987089	-2.48651		0.0289467
Equine	Equus sp.	Rhafas	Lower cave	5	MIS 5e, MIS 6, or older	E4-539	/M	BULK	-12.3369	0.0247316		13.5 ±1‰	-25.4928	0.987301	-5.51783	0.0338214
Equine	Equus sp.	Rhafas	Lower cave	6	MIS 5e, MIS 6, or older	D4-117	M/	BULK	-10.1754	0.0144292		13.5 ±1‰	-23.3601	0.987051	-2.04321	0.0608315
Equine	Equus sp.	Rhafas	Lower cave	6	MIS 5e, MIS 6, or older	D4-153	/P	BULK	-11.9591	0.0114282		13.5 ±1‰	-25.12	0.987055	-4.56303	0.0618084
Equine	Equus sp.	Rhafas	Lower cave	6d (top)	MIS 5e, MIS 6, or older	E4-646	M/3	BULK	-11.5246	0.0563073		13.5 ±1‰	-24.6913	0.988542	-3.32382	0.0418638
Equine	Equus sp.	Rhafas	Lower cave	6d (top)	MIS 5e, MIS 6, or older	E4-653	/P	BULK	-8.62962	0.0226207		13.5 ±1‰	-21.8348	0.987167	-2.88289	0.02858
Equine	Equus sp.	Rhafas	Lower cave	6d	MIS 5e, MIS 6, or older	D4-67	M/	BULK	-10.1723	0.0253372		13.5 ±1‰	-23.357	0.987265	-1.52908	0.0422479
Equine	Equus sp.	Rhafas	Lower cave	25b	MIS 5e, MIS 6, or older	E7-429	/M	BULK	-11.2322	0.00436554		13.5 ±1‰	-24.4028	0.986982	-4.36808	0.0274669
Equine	Equus sp.	Rhafas	Lower cave	25b	MIS 5e, MIS 6, or older	E7-510	M/	BULK	-11.713	0.0161571		13.5 ±1‰	-24.8772	0.987113	-2.16506	0.0146748
Equine	Equus sp.	Rhafas	Lower cave	40	MIS 5e, MIS 6, or older	D7-219	/M	BULK	-12.0116	0.016946		13.5 ±1‰	-25.1718	0.987133	-2.50043	0.0553481
Equine	Equus sp.	Rhafas	Lower cave	40	MIS 5e, MIS 6, or older	E7-599	M/	BULK	-10.8264	0.0362928		13.5 ±1‰	-24.0024	0.987613	-4.74678	0.0538182
Equine	Equus sp.	Rhafas	Lower cave	40	MIS 5e, MIS 6, or older	E7-610	M/3	BULK	-11.0258	0.0171029		13.5 ±1‰	-24.1991	0.987112	-2.86338	0.0168981
Equine	Equus sp.	Rhafas	Lower cave	40	MIS 5e, MIS 6, or older	E7-630	/M	BULK	-11.7129	0.00299448		13.5 ±1‰	-24.8771	0.986989	-2.93338	0.0515622
Equine	Equus sp.	Rhafas	Lower cave	54	MIS 5e, MIS 6, or older	E7-850	M3/	MEAN	-11.6674		0.0164474	13.5 ±1‰	-24.8322	0.987117	-3.16474		0.0370241
Equine	Equus sp.	Rhafas	Lower cave	55	MIS 5e, MIS 6, or older	D7-533	M/	BULK	-10.3094	0.0171		13.5 ±1‰	-23.4923	0.987096	-4.16229	0.0234671
Gazelle	Gazella sp.	Taforalt	8	L16	GI-1	9324	P2/	BULK	-12.921	0.00349121		14.5 ±1‰	-27.0291	0.986073	1.06665	0.0598624
Gazelle	Gazella sp.	Rhafas	Terrace	S2	GI-1	F20-291	M/2	BULK	-12.1384	0.0147829		14.5 ±1‰	-26.2577	0.986155	0.587936	0.0332797
Gazelle	Gazella sp.	Rhafas	Terrace	S2	GI-1	F21-386	P/4	BULK	-11.7881	0.0107024		14.5 ±1‰	-25.9124	0.986095	2.31421	0.0401864
Gazelle	Gazella sp.	Rhafas	Terrace	S2	GI-1	F23-263	M/	BULK	-13.93	0.0125216		14.5 ±1‰	-28.0237	0.986171	-2.45928	0.0728371
Gazelle	Gazella sp.	Rhafas	Terrace	S2	GI-1	F23-318	M/1	BULK	-12.5424	0.0215764		14.5 ±1‰	-26.6559	0.986287	0.32787	0.0411978
Gazelle	Gazella sp.	Taforalt	13	dark brown	-	17722	M/3	BULK	-9.87502	0.00885043		14.5 ±1‰	-24.0266	0.98603	1.45662	0.0419
Gazelle	Gazella sp.	Taforalt	13	orange	Heinrich Stadial 1	18207	M/3	BULK	-10.7523	0.0163097		14.5 ±1‰	-24.8913	0.986	1.57422	0.0457174
Gazelle	Gazella sp.	Taforalt	2	R23	MIS 5a-b	7738	/M2	BULK	-13.3076	0.0157883		14.5 ±1‰	-27.4102	0.9862	0.362373	0.0385647
Gazelle	Gazella sp.	Rhafas	Cave mouth	4c	MIS 5e or MIS 6	F12-275	M/3	BULK	-9.18559	0.0338578		14.5 ±1‰	-23.3471	0.986541	0.272159	0.0374768
Gazelle	Gazella sp.	Rhafas	Lower cave	37	MIS 5e, MIS 6, or older	E7-584	M3/	BULK	-9.92935	0.00400752		14.5 ±1‰	-24.0802	0.986001	-2.44248	0.0734139
*Following δ13Cenamel-diet fractionation factors published in Cerling et al. (2021)
