# Supplementary material for: Expansion of forest cover and coeval shifts in Later Stone Age land-use at Taforalt and Rhafas Caves, Morocco, as inferred from carbon isotopes in ungulate tooth enamel
Source: PLoS One. 2025 Jun 12;20(6):e0325691. doi: 10.1371/journal.pone.0325691 (PMC12161528; doi:10.1371/journal.pone.0325691)
Supplement: S2 Table — (XLSX) [file pone.0325691.s002.xlsx]

## Sheet: S2 Table
S2 Table. δ13Cenamel and δ18Oenamel value summary statistics from sequentially sampled specimens.
							δ13Cenamel (‰,VPDB)								δ18Oenamel (‰,VPDB)
Site	ID	Sector	Layer	Assigned interval	Taxon	Tooth	Max	Min	Range	Mean	stdev	Midpoint	Bulk value		Max	Min	Range	Mean	stdev	Midpoint	Bulk value
Taforalt	9575	2	R19	MIS 4 or late MIS 5	Alcelaphine	P4/	-10.7178	-11.0642	0.346334	-10.8772	0.0986993	-10.891			-1.43	-2.97	1.54	-2.3	0.59	-2.2
Taforalt	9887	2	R20	MIS 4 or late MIS 5	Alcelaphine	M/1	-9.71604	-10.8351	1.11906	-10.1913	0.424356	-10.2756	-10.2564		-0.61	-2.97	2.36	-1.49	0.86	-1.79	-1.32
Taforalt	17864	13	orange	H1	Alcelaphus buselaphus	M3/	-8.14493	-9.34293	1.198	-8.8184	0.399017	-8.74393			0.79	-1.6	2.39	-0.4	0.87	-0.405
Taforalt	10996	2	R16	MIS 4	Ammotragus lervia	M/1	-10.8204	-11.377	0.556527	-11.0463	0.188373	-11.0987			1.57	0.88	0.69	1.28	0.27	1.225
Taforalt	7149	2	R23	MIS 5a-b	Ammotragus lervia	P/4	-11.1543	-11.7922	0.637887	-11.4558	0.178637	-11.4732			1.1	-3.63	4.73	-1.06	1.81	-1.265
Taforalt	3222	2	R7	LGM or MIS 3	Ammotragus lervia	M2/	-9.19214	-10.6788	1.48664	-9.81926	0.531729	-9.93546			2.68	0.92	1.76	1.98	0.56	1.8
Taforalt	9714	8	L22	GI-1	Ammotragus lervia	P3/	-11.8054	-12.4025	0.597077	-12.127	0.166359	-12.1039	-12.128		2	0.62	1.38	1.15	0.5	1.31	0.64
Taforalt	374	8	L29/G100	GI-1	Ammotragus lervia	M/1	-10.3755	-11.8082	1.43271	-10.9347	0.515481	-11.0918			2.8	-0.63	3.43	0.84	1.34	1.085
Taforalt	708	8	L29/G100	GI-1	Ammotragus lervia	M1/	-10.9424	-12.1406	1.1982	-11.4675	0.382685	-11.5415			3.05	-0.36	3.41	0.84	1.28	1.345
Taforalt	7133	8	Y13	MIS 3	Ammotragus lervia	M/2	-9.93042	-11.1303	1.19985	-10.5649	0.426123	-10.5303			4.13	-2.07	6.2	1.4	2.35	1.03
Taforalt	6145	8	Y2	H1	Ammotragus lervia	P/3	-10.2287	-11.1823	0.953566	-10.6947	0.355974	-10.7055	-10.6382		0.35	-2.49	2.84	-1.2	0.93	-1.07	-1.34
Taforalt	17723	13	mixed	-	Ammotragus lervia	M2/	-8.92599	-9.72033	0.79434	-9.39835	0.310116	-9.32316			1.36	-0.07	1.43	0.04	0.59	0.645
Taforalt	18219	13	mixed	-	Ammotragus lervia	M3/	-9.68759	-10.6102	0.922579	-10.2378	0.334156	-10.1489			0.7	-0.87	1.57	-0.09	0.48	-0.085
Taforalt	18143	13	orange	H1	Ammotragus lervia	M/3	-8.91902	-9.69983	0.780818	-9.28631	0.245605	-9.30943			1.82	-0.64	2.46	0.82	0.78	0.59
Taforalt	18226	13	orange	H1	Ammotragus lervia	M/3	-8.75005	-9.75121	1.00116	-9.25557	0.334577	-9.25063			2.81	-0.33	3.14	1.18	1.18	1.24
Taforalt	18178	13	orange	H1	Ammotragus lervia	P4/	-9.34978	-10.1437	0.793871	-9.64939	0.261234	-9.74672			0.7	-1.66	2.36	-1.11	0.77	-0.48
Taforalt	14343	10	grey	GI-1	Equus africanus	P3/ or P4/	-9.86329	-10.551	0.687706	-10.2807	0.205358	-10.2071			-1.32	-3.55	2.23	-2.7	0.61	-2.435
Taforalt	16964	13	orange	H1	Equus africanus	M3/	-8.74226	-9.74402	1.00176	-9.35329	0.287073	-9.24314			-1.3	-3.84	2.54	-3.06	0.61	-2.57
Taforalt	6987	2	R21	MIS 5a-b	Equus cf. mauritanicus	P2/	-9.34537	-10.2012	0.855795	-9.84594	0.196814	-9.77326			-2.7	-3.58	0.88	-3.22	0.27	-3.14
Taforalt	7097	2	R23f	MIS 5a-b	Equus cf. mauritanicus	M1/ or M2/	-7.29431	-8.576	1.28168	-8.00925	0.34326	-7.93516			-2.22	-3.9	1.68	-3.08	0.39	-3.06
Taforalt	18424	13	orange	H1	Equus cf. mauritanicus	P3/ or P4/	-9.06736	-10.1261	1.05877	-9.52651	0.274855	-9.59674			-1.13	-2.78	1.65	-2.09	0.48	-1.955
Taforalt	14891	10	dark brown	-	Equus sp.	I	-9.23529	-10.3444	1.10913	-10.0373	0.357968	-9.78985			-2.28	-3.62	1.34	-2.78	0.38	-2.95
Taforalt	14494	10	dark brown	-	Equus sp.	I1	-8.45308	-9.71034	1.25726	-9.11587	0.360833	-9.08171			-1.66	-4.66	3	-3.75	0.74	-3.16
Rhafas	E7-946	lower cave	55	MIS 5e, MIS 6, or older	Alcelaphine	M/3	-9.14	-10.79	1.65	-9.87	-9.87	-9.965	-9.95		-1.4	-5.38	3.98	-2.93	1.23	-3.39	-2.7
Rhafas	G20-129	terrace	S2	GI-1	Alcelaphine	M/3	-10.42	-12.37	1.95	-11.4	-11.4	-11.395			0.65	-1.99	2.64	-0.8	0.94	-0.67
Rhafas	F12-309	cave mouth	4c	MIS 5e or MIS 6	Equus sp.	/M	-10.47	-11.42	0.95	-10.81	-10.81	-10.945			-1.86	-3.21	1.35	-2.49	0.41	-2.535
Rhafas	E7-850	lower cave	54	MIS 5e, MIS 6, or older	Equus sp.	M3/	-10.99	-11.96	0.97	-11.67	-11.67	-11.475			-2.34	-4.25	1.91	-3.16	0.59	-3.295
Rhafas	G20-116	terrace	S2	GI-1	Equus sp.	M/	-10.63	-11.88	1.25	-11.46	-11.46	-11.255	-11.4392		-1.8	-3.58	1.78	-2.48	0.44	-2.69	-2.77
Rhafas	F23-418	terrace	S3	LGM	Equus sp.	/M	-9.99	-11.51	1.52	-10.98	-10.98	-10.75			-0.3	-1.81	1.51	-0.88	0.46	-1.055
Rhafas	E22-201	terrace	S7	MIS 5d-5e	Equus sp.	M/	-10.8	-11.81	1.01	-11.49	-11.49	-11.305	-11.4686		-1.95	-5.54	3.59	-2.83	0.92	-3.745	-2.97
								AVERAGE RANGE:	1.05236
								stdv:	0.346083
