# Supplementary material for: Expansion of forest cover and coeval shifts in Later Stone Age land-use at Taforalt and Rhafas Caves, Morocco, as inferred from carbon isotopes in ungulate tooth enamel
Source: PLoS One. 2025 Jun 12;20(6):e0325691. doi: 10.1371/journal.pone.0325691 (PMC12161528; doi:10.1371/journal.pone.0325691)
Supplement: S3 Table — (XLSX) [file pone.0325691.s003.xlsx]

## Sheet: S3 Table
S3 Table. δ13Cenamel and δ18Oenamel values of pretreated and untreated samples.
						δ13Cenamel (‰,VPDB)				δ18Oenamel (‰,VPDB)
Taxon	Site	Sector	Layer	Assigned temporal interval	ID	no PT	acetic 30min PT	Δ (PT-no PT)		no PT	acetic 30min PT	Δ (PT-no PT)
Equus sp.	Taforalt	2	R17	MIS 4	6193	-10.9433	-10.84	0.103316		-3.50965	-3.17	0.339649
Equus sp.	Taforalt	2	R23i	MIS 5a-b	10954	-10.1265	-10.2	-0.0734785		-2.81369	-2.64	0.173685
Ammotragus lervia	Taforalt	8	Y2, spit 2	Heinrich Stadial 1 to late LGM	1359	-9.25937	-9.62	-0.360631		3.2449	4.54	1.2951
Ammotragus lervia	Taforalt	8	Y2, spit 5	Heinrich Stadial 1 to late LGM	1583	-9.60326	-9.97	-0.366735		-0.57092	0.39	0.96092
Ammotragus lervia	Taforalt	8	L15	GI-1	8710	-10.9326	-10.5894	0.343221		1.63606	2.93758	1.30152
Ammotragus lervia	Taforalt	8	L14	GI-1	9067	-11.5415	-11.73	-0.188535		-1.14083	-0.62	0.520825
Ammotragus lervia	Taforalt	8	L14	GI-1	9083	-10.6669	-10.44	0.226895		0.185884	0.84	0.654116
Ammotragus lervia	Taforalt	8	L20	GI-1	9551	-11.6614	-11.84	-0.178636		-0.22181	0.66	0.88181
Equus sp.	Taforalt	8	L24	GI-1	10028	-10.3157	-10.5689	-0.253224		-1.57509	-0.565374	1.00972
Gazella sp.	Taforalt	13	orange	Heinrich Stadial 1	18207	-10.7523	-11.5598	-0.807589		1.57422	3.24441	1.67019
Ammotragus lervia	Taforalt	13	orange	Heinrich Stadial 1	18226-1	-8.75005	-9.33	-0.579951		-0.108541	0.76	0.868541
Equus cf. mauritanicus	Taforalt	13	orange	Heinrich Stadial 1	18424-15	-9.52571	-9.75	-0.224293		-1.13235	-0.86	0.272346
							Average shift after pretreatment (‰):	-0.196637				0.829035
Equus sp.	Rhafas	Lower cave	6d (top)	MIS 5e, MIS 6, or older	E4-646	-11.5246	-11.6649	-0.140241		-3.32382	-2.78648	0.537344
Equus sp.	Rhafas	Lower cave	25b	MIS 5e, MIS 6, or older	E7-429	-11.2322	-11.3301	-0.0979425		-4.36808	-3.80738	0.560699
Equus sp.	Rhafas	Lower cave	25b	MIS 5e, MIS 6, or older	E7-510	-11.713	-12.2758	-0.562797		-2.16506	-2.11893	0.0461281
Equus sp.	Rhafas	Lower cave	40	MIS 5e, MIS 6, or older	E7-599	-10.8264	-10.8915	-0.0651016		-4.74678	-4.10159	0.645196
Ammotragus lervia	Rhafas	Terrace	S2	GI-1	D4-153	-11.9591	-12.74	-0.780851		-4.56303	-4.52	0.043027
Equus sp.	Rhafas	Terrace	S7	MIS 5d-5e	E22-257	-11.2568	-11.59	-0.333169		-2.15958	-1.09	1.06958
Ammotragus lervia	Rhafas	Terrace	S2	GI-1	F21-373	-10.5124	-10.73	-0.217556		0.891819	2.16	1.26818
Gazella sp.	Rhafas	Terrace	S2	GI-1	F21-386	-11.7881	-11.89	-0.101872		2.31421	3.87	1.55579
Alcelaphini	Rhafas	Terrace	S2	GI-1	F22-446	-10.7234	-10.7788	-0.0553109		-0.804529	0.428987	1.23352
Equus sp.	Rhafas	Terrace	S7	MIS 5d-5e	F22-697	-10.3536	-10.5497	-0.196126		-2.53535	-1.55268	0.98267
Equus sp.	Rhafas	Terrace	S3	LGM	F23-440	-10.6182	-10.8	-0.181771		-2.18899	-1.21	0.978993
Alcelaphini	Rhafas	Terrace	S2	GI-1	G20-140	-11.5072	-11.9159	-0.40862		-2.29008	-2.3351	-0.0450188
Equus sp.	Rhafas	Terrace	S2	GI-1	G22-125	-11.0296	-10.8201	0.20946		-3.04745	-1.90233	1.14512
Alcelaphini	Rhafas	Terrace	S2	GI-1	G23-209	-11.5343	-11.57	-0.0357001		-0.208679	0.89	1.09868
							Average shift after pretreatment (‰):	-0.211971				0.794279
